# Supplementary material for: Discovering Novel Bioactivities of Controversial Food Additives by Means of Simple Zebrafish Embryotoxicity (ZET) Assays
Source: Toxics. 2022 Dec 22;11(1):8. doi: 10.3390/toxics11010008 (PMC9861749; doi:10.3390/toxics11010008)
Supplement: Supplementary file 1 [file toxics-11-00008-s001.zip]

Archive with 6 entries (5 files):
- Supplementary/
- Supplementary/Table S1_Toxicological_Indices.xlsx
- Supplementary/Table S2_BB_Predicts.xlsx
- Supplementary/Table S3_QY_Predicts.xlsx
- Supplementary/Table S4_SB_Predicts.xlsx
- Supplementary/Table S5_Azr_Predicts.xlsx
