# Supplementary material for: Discovering Novel Bioactivities of Controversial Food Additives by Means of Simple Zebrafish Embryotoxicity (ZET) Assays
Source: Toxics. 2022 Dec 22;11(1):8. doi: 10.3390/toxics11010008 (PMC9861749; doi:10.3390/toxics11010008)
Supplement: Supplementary file 1 [file toxics-11-00008-s001.zip › Supplementary/Table S1_Toxicological_Indices.xlsx]

## Sheet: S1  Toxicological Indices
FA	EU ADI (mg/kg bw)	JECFA ADI (mg/kg bw)	NOAEC (mg/L)	LC50 (mg/L)				EC50 (mg/L)				TI
				Estimate	SD	Lower (2.5%)	Upper (97.5%)	Estimate	SD	Lower (2.5%)	Upper (97.5%)	Mean	Lower	Upper
Quinoline Yellow WS (E104)	0.5	3	5	6890	763	5393.74	8384.08	87.6606	7.4528	73.0533	102.268	78.5862	52.7413	114.767
Sunset Yellow (E110)	4	4	100	5280	623	4056.04	6500.07	1196.71	95.6682	1009.21	1384.22	4.41047	2.9302	6.44078
Azorubine (E122)	4	4	100	3970	482	3021.8	4910.8	2729.33	480.563	1787.44	3671.21	1.45322	0.823108	2.74739
Allura Red AC (E129)	7	7	50	1840	140	1565.75	2113.35	253.44	24.1219	206.162	300.718	7.25833	5.2067	10.2509
Brilliant Blue (E133)	6	6	100	N/A	N/A	N/A	N/A	N/A	N/A	N/A	N/A	N/A	N/A	N/A
Sodium Benzoate E211	5	20	2	27	1.59	23.7604	29.9962	6.63305	0.216866	6.208	7.0581	4.05217	3.3664	4.83185
Monosodium Glutamate (E621)	30	N/A	5000	22280	525.663	21249.9	23310.5	12070.5	310.867	11461.2	12679.7	1.84584	1.67589	2.03386
Aspartame (E951)	40	40	10000	N/A	N/A	N/A	N/A	N/A	N/A	N/A	N/A	N/A	N/A	N/A
ADI values were obtained from:
JECFA: https://www.fao.org/food/food-safety-quality/scientific-advice/jecfa/jecfa-additives/en/
EFSA: https://www.efsa.europa.eu/en
