# Supplementary material for: Discovering Novel Bioactivities of Controversial Food Additives by Means of Simple Zebrafish Embryotoxicity (ZET) Assays
Source: Toxics. 2022 Dec 22;11(1):8. doi: 10.3390/toxics11010008 (PMC9861749; doi:10.3390/toxics11010008)
Supplement: Supplementary file 1 [file toxics-11-00008-s001.zip › Supplementary/Table S2_BB_Predicts.xlsx]

## Sheet: E133SwissTargetPrediction
Target	Common name	Uniprot ID	ChEMBL ID	Target Class
Histone deacetylase 6	HDAC6	Q9UBN7	CHEMBL1865	Eraser
Histone deacetylase 1	HDAC1	Q13547	CHEMBL325	Eraser
Calpain 1	CAPN1	P07384	CHEMBL3891	Protease
Histone deacetylase 8	HDAC8	Q9BY41	CHEMBL3192	Eraser
Cytochrome P450 19A1	CYP19A1	P11511	CHEMBL1978	Cytochrome P450
Serotonin 4 (5-HT4) receptor	HTR4	Q13639	CHEMBL1875	Family A G protein-coupled receptor
Vasopressin V1a receptor (by homology)	AVPR1A	P37288	CHEMBL1889	Family A G protein-coupled receptor
Bile acid receptor FXR	NR1H4	Q96RI1	CHEMBL2047	Nuclear receptor
P2X purinoceptor 7	P2RX7	Q99572	CHEMBL4805	Ligand-gated ion channel
Choline acetylase	CHAT	P28329	CHEMBL4039	Enzyme
DNA-(apurinic or apyrimidinic site) lyase	APEX1	P27695	CHEMBL5619	Enzyme
Prostaglandin E synthase	PTGES	O14684	CHEMBL5658	Enzyme
Cyclin-dependent kinase 4/cyclin D1	CCND1 CDK4	P24385 P11802	CHEMBL1907601	Kinase
Insulin receptor	INSR	P06213	CHEMBL1981	Kinase
Cyclin-dependent kinase 2/cyclin E	CCNE2 CDK2 CCNE1	O96020 P24941 P24864	CHEMBL2094126	Other cytosolic protein
C-C chemokine receptor type 5	CCR5	P51681	CHEMBL274	Family A G protein-coupled receptor
Tyrosine-protein kinase ITK/TSK	ITK	Q08881	CHEMBL2959	Kinase
Serine/threonine-protein kinase Chk1	CHEK1	O14757	CHEMBL4630	Kinase
Cathepsin D	CTSD	P07339	CHEMBL2581	Protease
Histone deacetylase 3	HDAC3	O15379	CHEMBL1829	Eraser
HERG	KCNH2	Q12809	CHEMBL240	Voltage-gated ion channel
Hypoxia-inducible factor prolyl hydroxylase 1	EGLN2	Q96KS0	CHEMBL3028	Enzyme
Egl nine homolog 1	EGLN1	Q9GZT9	CHEMBL5697	Oxidoreductase
Egl nine homolog 3	EGLN3	Q9H6Z9	CHEMBL5705	Enzyme
Protein farnesyltransferase	FNTA FNTB	P49354 P49356	CHEMBL2094108	Enzyme
Leukocyte elastase	ELANE	P08246	CHEMBL248	Protease
Histone deacetylase 2	HDAC2	Q92769	CHEMBL1937	Eraser
Histone deacetylase 5	HDAC5	Q9UQL6	CHEMBL2563	Eraser
Histone deacetylase 7	HDAC7	Q8WUI4	CHEMBL2716	Eraser
Histone deacetylase 4	HDAC4	P56524	CHEMBL3524	Eraser
Histone deacetylase 10	HDAC10	Q969S8	CHEMBL5103	Eraser
Delta opioid receptor (by homology)	OPRD1	P41143	CHEMBL236	Family A G protein-coupled receptor
Bromodomain-containing protein 4	BRD4	O60885	CHEMBL1163125	Reader
Receptor protein-tyrosine kinase erbB-2	ERBB2	P04626	CHEMBL1824	Kinase
11-beta-hydroxysteroid dehydrogenase 1	HSD11B1	P28845	CHEMBL4235	Enzyme
11-beta-hydroxysteroid dehydrogenase 2 (by homology)	HSD11B2	P80365	CHEMBL3746	Enzyme
Tyrosine-protein kinase ABL	ABL1	P00519	CHEMBL1862	Kinase
Platelet-derived growth factor receptor beta	PDGFRB	P09619	CHEMBL1913	Kinase
Cholecystokinin B receptor (by homology)	CCKBR	P32239	CHEMBL298	Family A G protein-coupled receptor
Cyclin-dependent kinase 2	CDK2	P24941	CHEMBL301	Kinase
Induced myeloid leukemia cell differentiation protein Mcl-1	MCL1	Q07820	CHEMBL4361	Other cytosolic protein
Dual specificity phosphatase Cdc25B	CDC25B	P30305	CHEMBL4804	Phosphatase
Acyl coenzyme A:cholesterol acyltransferase 1 (by homology)	SOAT1	P35610	CHEMBL2782	Enzyme
Somatostatin receptor 5	SSTR5	P35346	CHEMBL1792	Family A G protein-coupled receptor
TNF-alpha	TNF	P01375	CHEMBL1825	Secreted protein
Matrix metalloproteinase 13	MMP13	P45452	CHEMBL280	Protease
Serine/threonine-protein kinase PLK1	PLK1	P53350	CHEMBL3024	Kinase
Matrix metalloproteinase 9	MMP9	P14780	CHEMBL321	Protease
Matrix metalloproteinase 2	MMP2	P08253	CHEMBL333	Protease
ADAM17	ADAM17	P78536	CHEMBL3706	Protease
Cytosolic phospholipase A2	PLA2G4A	P47712	CHEMBL3816	Enzyme
Heat shock cognate 71 kDa protein	HSPA8	P11142	CHEMBL1275223	Other cytosolic protein
Cholecystokinin A receptor	CCKAR	P32238	CHEMBL1901	Family A G protein-coupled receptor
Histone deacetylase 3/Nuclear receptor corepressor 2 (HDAC3/NCoR2)	NCOR2 HDAC3	Q9Y618 O15379	CHEMBL2111363	Eraser
Histone deacetylase 11	HDAC11	Q96DB2	CHEMBL3310	Eraser
Matrix metalloproteinase 14	MMP14	P50281	CHEMBL3869	Protease
Histone deacetylase 9	HDAC9	Q9UKV0	CHEMBL4145	Eraser
Sodium/hydrogen exchanger 1 (by homology)	SLC9A1	P19634	CHEMBL2781	Electrochemical transporter
Phosphodiesterase 5A	PDE5A	O76074	CHEMBL1827	Phosphodiesterase
Protein-tyrosine phosphatase 1B	PTPN1	P18031	CHEMBL335	Phosphatase
Neurokinin 3 receptor	TACR3	P29371	CHEMBL4429	Family A G protein-coupled receptor
Calpain 2	CAPN2	P17655	CHEMBL2382	Protease
Cyclin-dependent kinase 1	CDK1	P06493	CHEMBL308	Kinase
Sphingosine 1-phosphate receptor Edg-3	S1PR3	Q99500	CHEMBL3892	Family A G protein-coupled receptor
Heparanase	HPSE	Q9Y251	CHEMBL3921	Enzyme
Sphingosine 1-phosphate receptor Edg-1	S1PR1	P21453	CHEMBL4333	Family A G protein-coupled receptor
Melanin-concentrating hormone receptor 1	MCHR1	Q99705	CHEMBL344	Family A G protein-coupled receptor
Somatostatin receptor 2 (by homology)	SSTR2	P30874	CHEMBL1804	Family A G protein-coupled receptor
Nerve growth factor receptor Trk-A	NTRK1	P04629	CHEMBL2815	Kinase
Toll-like receptor (TLR7/TLR9)	TLR9	Q9NR96	CHEMBL5804	Toll-like and Il-1 receptors
Tyrosine-protein kinase SYK	SYK	P43405	CHEMBL2599	Kinase
Vascular endothelial growth factor receptor 2	KDR	P35968	CHEMBL279	Kinase
Pyruvate dehydrogenase kinase isoform 1	PDK1	Q15118	CHEMBL4766	Kinase
Serotonin 1a (5-HT1a) receptor	HTR1A	P08908	CHEMBL214	Family A G protein-coupled receptor
Serotonin transporter (by homology)	SLC6A4	P31645	CHEMBL228	Electrochemical transporter
Serine/threonine-protein kinase TAO1	TAOK1	Q7L7X3	CHEMBL5261	Kinase
Nicotinamide phosphoribosyltransferase	NAMPT	P43490	CHEMBL1744525	Enzyme
Somatostatin receptor 1	SSTR1	P30872	CHEMBL1917	Family A G protein-coupled receptor
Somatostatin receptor 3	SSTR3	P32745	CHEMBL2028	Family A G protein-coupled receptor
Cannabinoid receptor 1 (by homology)	CNR1	P21554	CHEMBL218	Family A G protein-coupled receptor
Dopamine D4 receptor	DRD4	P21917	CHEMBL219	Family A G protein-coupled receptor
MAP kinase ERK2 (by homology)	MAPK1	P28482	CHEMBL4040	Kinase
C-X-C chemokine receptor type 3	CXCR3	P49682	CHEMBL4441	Family A G protein-coupled receptor
Vanilloid receptor	TRPV1	Q8NER1	CHEMBL4794	Voltage-gated ion channel
Mitogen-activated protein kinase kinase kinase 14	MAP3K14	Q99558	CHEMBL5888	Kinase
Cathepsin K	CTSK	P43235	CHEMBL268	Protease
Cathepsin S	CTSS	P25774	CHEMBL2954	Protease
MAP kinase-activated protein kinase 2	MAPKAPK2	P49137	CHEMBL2208	Kinase
Adenosine A1 receptor (by homology)	ADORA1	P30542	CHEMBL226	Family A G protein-coupled receptor
Macrophage colony stimulating factor receptor	CSF1R	P07333	CHEMBL1844	Kinase
Thyroid hormone receptor alpha	THRA	P10827	CHEMBL1860	Nuclear receptor
Vascular endothelial growth factor receptor 1	FLT1	P17948	CHEMBL1868	Kinase
Stem cell growth factor receptor	KIT	P10721	CHEMBL1936	Kinase
Thyroid hormone receptor beta-1	THRB	P10828	CHEMBL1947	Nuclear receptor
Tyrosine-protein kinase receptor FLT3	FLT3	P36888	CHEMBL1974	Kinase
Serine/threonine-protein kinase Aurora-B	AURKB	Q96GD4	CHEMBL2185	Kinase
Apoptosis regulator Bcl-X	BCL2L1	Q07817	CHEMBL4625	Other ion channel
Serine/threonine-protein kinase Aurora-A	AURKA	O14965	CHEMBL4722	Kinase
Carbonic anhydrase II	CA2	P00918	CHEMBL205	Lyase
Neurokinin 1 receptor	TACR1	P25103	CHEMBL249	Family A G protein-coupled receptor
