# Supplementary material for: Discovering Novel Bioactivities of Controversial Food Additives by Means of Simple Zebrafish Embryotoxicity (ZET) Assays
Source: Toxics. 2022 Dec 22;11(1):8. doi: 10.3390/toxics11010008 (PMC9861749; doi:10.3390/toxics11010008)
Supplement: Supplementary file 1 [file toxics-11-00008-s001.zip › Supplementary/Table S3_QY_Predicts.xlsx]

## Sheet: E104SwissTargetPrediction
Target	Common name	Uniprot ID	ChEMBL ID	Target Class	Lipid metabolism	Protein metabolism
Adenosine A1 receptor	ADORA1	P30542	CHEMBL226	Family A G protein-coupled receptor	X	X
Adenosine A2a receptor	ADORA2A	P29274	CHEMBL251	Family A G protein-coupled receptor		X
Adenosine A3 receptor	ADORA3	P0DMS8	CHEMBL256	Family A G protein-coupled receptor
Carbonic anhydrase I	CA1	P00915	CHEMBL261	Lyase
Carbonic anhydrase II	CA2	P00918	CHEMBL205	Lyase
Acyl coenzyme A:cholesterol acyltransferase	CES1	P23141	CHEMBL2265	Enzyme	X
Carboxylesterase 2	CES2	O00748	CHEMBL3180	Enzyme	X
Cannabinoid receptor 1 (by homology)	CNR1	P21554	CHEMBL218	Family A G protein-coupled receptor	X
Cannabinoid receptor 2	CNR2	P34972	CHEMBL253	Family A G protein-coupled receptor
dUTP pyrophosphatase	DUT	P33316	CHEMBL5203	Enzyme
Endothelin-converting enzyme 1	ECE1	P42892	CHEMBL4791	Protease		X
Metabotropic glutamate receptor 1	GRM1	Q13255	CHEMBL3772	Family C G protein-coupled receptor		X
Serotonin 2a (5-HT2a) receptor	HTR2A	P28223	CHEMBL224	Family A G protein-coupled receptor	X	X
Serotonin 2c (5-HT2c) receptor	HTR2C	P28335	CHEMBL225	Family A G protein-coupled receptor	X	X
Inosine-5'-monophosphate dehydrogenase 1	IMPDH1	P20839	CHEMBL1822	Oxidoreductase
Inosine-5'-monophosphate dehydrogenase 2	IMPDH2	P12268	CHEMBL2002	Oxidoreductase
HERG	KCNH2	Q12809	CHEMBL240	Voltage-gated ion channel
Leukotriene B4 receptor 1	LTB4R	Q15722	CHEMBL3911	Family A G protein-coupled receptor
Neprilysin (by homology)	MME	P08473	CHEMBL1944	Protease		X
Phospholipase A2 group IIA	PLA2G2A	P14555	CHEMBL3474	Enzyme	X	X
Protein tyrosine kinase 2 beta	PTK2B	Q14289	CHEMBL5469	Kinase	X	X
Leukocyte common antigen	PTPRC	P08575	CHEMBL3243	Enzyme		X
Beta-galactoside alpha-2,6-sialyltransferase 1	ST6GAL1	P15907	CHEMBL3596075	Transferase
