# Supplementary material for: Discovering Novel Bioactivities of Controversial Food Additives by Means of Simple Zebrafish Embryotoxicity (ZET) Assays
Source: Toxics. 2022 Dec 22;11(1):8. doi: 10.3390/toxics11010008 (PMC9861749; doi:10.3390/toxics11010008)
Supplement: Supplementary file 1 [file toxics-11-00008-s001.zip › Supplementary/Table S4_SB_Predicts.xlsx]

## Sheet: E211SwissTargetPrediction
Target	Common name	Uniprot ID	ChEMBL ID	Target Class	GAD_DISEASE_CLASS: RENAL
Steroid 5-alpha-reductase 2	SRD5A2	P31213	CHEMBL1856	Oxidoreductase	X
Thymidylate synthase	TYMS	P04818	CHEMBL1952	Transferase	X
Estrogen receptor beta	ESR2	Q92731	CHEMBL242	Nuclear receptor	X
Thiopurine S-methyltransferase	TPMT	P51580	CHEMBL2500	Enzyme	X
Serine/threonine-protein kinase/endoribonuclease IRE1	ERN1	O75460	CHEMBL1163101	Enzyme	X
Aldose reductase	AKR1B1	P15121	CHEMBL1900	Enzyme	X
Poly [ADP-ribose] polymerase-1	PARP1	P09874	CHEMBL3105	Enzyme	X
Glutamate carboxypeptidase II	FOLH1	Q04609	CHEMBL1892	Protease	X
Serotonin transporter	SLC6A4	P31645	CHEMBL228	Electrochemical transporter	X
Acetylcholinesterase	ACHE	P22303	CHEMBL220	Hydrolase	X
Monocarboxylate transporter 1 (by homology)	SLC16A1	P53985	CHEMBL4360	Electrochemical transporter	X
Estrogen receptor alpha	ESR1	P03372	CHEMBL206	Nuclear receptor	X
Transthyretin	TTR	P02766	CHEMBL3194	Secreted protein	X
Aminopeptidase A	ENPEP	Q07075	CHEMBL3439	Protease	X
Urokinase-type plasminogen activator	PLAU	P00749	CHEMBL3286	Protease	X
DNA polymerase beta	POLB	P06746	CHEMBL2392	Enzyme	X
Protein-tyrosine phosphatase 1B	PTPN1	P18031	CHEMBL335	Phosphatase	X
LDL-associated phospholipase A2	PLA2G7	Q13093	CHEMBL3514	Enzyme	X
Catechol O-methyltransferase (by homology)	COMT	P21964	CHEMBL2023	Transferase	X
Retinoid X receptor alpha	RXRA	P19793	CHEMBL2061	Nuclear receptor	X
Cyclooxygenase-1	PTGS1	P23219	CHEMBL221	Oxidoreductase	X
Cyclooxygenase-2	PTGS2	P35354	CHEMBL230	Oxidoreductase	X
D-amino-acid oxidase	DAO	P14920	CHEMBL5485	Enzyme
Carbonic anhydrase II	CA2	P00918	CHEMBL205	Lyase
Carbonic anhydrase I	CA1	P00915	CHEMBL261	Lyase
Carbonic anhydrase VII	CA7	P43166	CHEMBL2326	Lyase
Carbonic anhydrase III	CA3	P07451	CHEMBL2885	Lyase
Carbonic anhydrase VI	CA6	P23280	CHEMBL3025	Lyase
Carbonic anhydrase XII	CA12	O43570	CHEMBL3242	Lyase
Carbonic anhydrase XIV	CA14	Q9ULX7	CHEMBL3510	Lyase
Carbonic anhydrase IX	CA9	Q16790	CHEMBL3594	Lyase
Carbonic anhydrase IV	CA4	P22748	CHEMBL3729	Lyase
Carbonic anhydrase XIII (by homology)	CA13	Q8N1Q1	CHEMBL3912	Lyase
Carbonic anhydrase VB	CA5B	Q9Y2D0	CHEMBL3969	Lyase
Carbonic anhydrase VA	CA5A	P35218	CHEMBL4789	Lyase
Fatty acid binding protein adipocyte	FABP4	P15090	CHEMBL2083	Fatty acid binding protein family
Fatty acid binding protein muscle	FABP3	P05413	CHEMBL3344	Fatty acid binding protein family
Alpha-(1,3)-fucosyltransferase 7	FUT7	Q11130	CHEMBL3596077	Transferase
Group IID secretory phospholipase A2	PLA2G2D	Q9UNK4	CHEMBL4281	Enzyme
Aldo-keto-reductase family 1 member C3	AKR1C3	P42330	CHEMBL4681	Enzyme
L-lactate dehydrogenase A chain	LDHA	P00338	CHEMBL4835	Enzyme
L-lactate dehydrogenase B chain	LDHB	P07195	CHEMBL4940	Enzyme
Aldo-keto reductase family 1 member C2	AKR1C2	P52895	CHEMBL5847	Enzyme
Indoleamine 2,3-dioxygenase	IDO1	P14902	CHEMBL4685	Enzyme
WD repeat-containing protein 5	WDR5	P61964	CHEMBL1075317	Unclassified protein
Acyl coenzyme A:cholesterol acyltransferase	CES1	P23141	CHEMBL2265	Enzyme
Carboxylesterase 2	CES2	O00748	CHEMBL3180	Enzyme
Hydroxycarboxylic acid receptor 2	HCAR2	Q8TDS4	CHEMBL3785	Family A G protein-coupled receptor
Serine/threonine-protein kinase PIM1	PIM1	P11309	CHEMBL2147	Kinase
Egl nine homolog 3	EGLN3	Q9H6Z9	CHEMBL5705	Enzyme
Retinoic acid receptor gamma	RARG	P13631	CHEMBL2003	Nuclear receptor
Retinoic acid receptor beta	RARB	P10826	CHEMBL2008	Nuclear receptor
Solute carrier family 22 member 6 (by homology)	SLC22A6	Q4U2R8	CHEMBL1641347	Electrochemical transporter
Dopamine transporter	SLC6A3	Q01959	CHEMBL238	Electrochemical transporter
Aldo-keto reductase family 1 member C1	AKR1C1	Q04828	CHEMBL5905	Enzyme
Apoptosis regulator Bcl-X	BCL2L1	Q07817	CHEMBL4625	Other ion channel
Squalene monooxygenase (by homology)	SQLE	Q14534	CHEMBL3592	Enzyme
Cystine/glutamate transporter	SLC7A11	Q9UPY5	CHEMBL1075149	Electrochemical transporter
Plectin	PLEC	Q15149	CHEMBL1293240	Unclassified protein
Retinoic acid receptor alpha	RARA	P10276	CHEMBL2055	Nuclear receptor
Protein kinase C delta	PRKCD	Q05655	CHEMBL2996	Kinase
Protein kinase C alpha	PRKCA	P17252	CHEMBL299	Kinase
Serum albumin	ALB	P02768	CHEMBL3253	Secreted protein
Induced myeloid leukemia cell differentiation protein Mcl-1	MCL1	Q07820	CHEMBL4361	Other cytosolic protein
Aminopeptidase N	ANPEP	P15144	CHEMBL1907	Protease
Dihydroorotate dehydrogenase	DHODH	Q02127	CHEMBL1966	Oxidoreductase
Dipeptidyl peptidase IV	DPP4	P27487	CHEMBL284	Protease
PH domain leucine-rich repeat-containing protein phosphatase 2	PHLPP2	Q6ZVD8	CHEMBL1275209	Enzyme
Monoamine oxidase A	MAOA	P21397	CHEMBL1951	Oxidoreductase
Tyrosinase	TYR	P14679	CHEMBL1973	Oxidoreductase
Glycogen synthase kinase-3 beta	GSK3B	P49841	CHEMBL262	Kinase
Histone deacetylase 6	HDAC6	Q9UBN7	CHEMBL1865	Eraser
Histone deacetylase 2	HDAC2	Q92769	CHEMBL1937	Eraser
Histone deacetylase 8	HDAC8	Q9BY41	CHEMBL3192	Eraser
Histone deacetylase 1	HDAC1	Q13547	CHEMBL325	Eraser
Retinoid X receptor beta	RXRB	P28702	CHEMBL1870	Nuclear receptor
Retinoid X receptor gamma	RXRG	P48443	CHEMBL2004	Nuclear receptor
Leukocyte elastase	ELANE	P08246	CHEMBL248	Protease
Histone deacetylase 3	HDAC3	O15379	CHEMBL1829	Eraser
G-protein coupled receptor 35	GPR35	Q9HC97	CHEMBL1293267	Family A G protein-coupled receptor
Monoamine oxidase B	MAOB	P27338	CHEMBL2039	Oxidoreductase
