# Supplementary material for: Discovering Novel Bioactivities of Controversial Food Additives by Means of Simple Zebrafish Embryotoxicity (ZET) Assays
Source: Toxics. 2022 Dec 22;11(1):8. doi: 10.3390/toxics11010008 (PMC9861749; doi:10.3390/toxics11010008)
Supplement: Supplementary file 1 [file toxics-11-00008-s001.zip › Supplementary/Table S5_Azr_Predicts.xlsx]

## Sheet: E122SwissTargetPrediction
Target	Common name	Uniprot ID	ChEMBL ID	Target Class	Metalloprotease
Matrix metalloproteinase 1	MMP1	P03956	CHEMBL332	Protease	X
Matrix metalloproteinase 14	MMP14	P50281	CHEMBL3869	Protease	X
Matrix metalloproteinase 2	MMP2	P08253	CHEMBL333	Protease	X
Matrix metalloproteinase 3	MMP3	P08254	CHEMBL283	Protease	X
Matrix metalloproteinase 8	MMP8	P22894	CHEMBL4588	Protease	X
Matrix metalloproteinase 9	MMP9	P14780	CHEMBL321	Protease	X
Multidrug resistance-associated protein 1	ABCC1	P33527	CHEMBL3004	Primary active transporter
ADAM17	ADAM17	P78536	CHEMBL3706	Protease
Adenosine A1 receptor	ADORA1	P30542	CHEMBL226	Family A G protein-coupled receptor
Adenosine A2a receptor	ADORA2A	P29274	CHEMBL251	Family A G protein-coupled receptor
Adenosine A2b receptor	ADORA2B	P29275	CHEMBL255	Family A G protein-coupled receptor
Alpha-1a adrenergic receptor	ADRA1A	P35348	CHEMBL229	Family A G protein-coupled receptor
Alpha-1b adrenergic receptor	ADRA1B	P35368	CHEMBL232	Family A G protein-coupled receptor
Alpha-1d adrenergic receptor	ADRA1D	P25100	CHEMBL223	Family A G protein-coupled receptor
Aldose reductase	AKR1B1	P15121	CHEMBL1900	Enzyme
Aldo-keto reductase family 1 member B10	AKR1B10	O60218	CHEMBL5983	Enzyme
Aldehyde dehydrogenase	ALDH2	P05091	CHEMBL1935	Oxidoreductase
Arachidonate 5-lipoxygenase	ALOX5	P09917	CHEMBL215	Oxidoreductase
Alkaline phosphatase, tissue-nonspecific isozyme	ALPL	P05186	CHEMBL5979	Enzyme
Beta amyloid A4 protein	APP	P05067	CHEMBL2487	Membrane receptor
AICAR transformylase	ATIC	P31939	CHEMBL2518	Enzyme
Potassium-transporting ATPase	ATP4B ATP4A	P51164 P20648	CHEMBL2095173	Primary active transporter
Serine/threonine-protein kinase Aurora-B	AURKB	Q96GD4	CHEMBL2185	Kinase
Beta-secretase 1	BACE1	P56817	CHEMBL4822	Protease
Beta secretase 2	BACE2	Q9Y5Z0	CHEMBL2525	Protease
Serine/threonine-protein kinase B-raf	BRAF	P15056	CHEMBL5145	Kinase
Bromodomain-containing protein 4	BRD4	O60885	CHEMBL1163125	Reader
Carbonic anhydrase I	CA1	P00915	CHEMBL261	Lyase
Carbonic anhydrase IV	CA4	P22748	CHEMBL3729	Lyase
CDK2/Cyclin A	CCNA2 CDK2	P20248 P24941	CHEMBL3038469	Kinase
Dual specificity phosphatase Cdc25A	CDC25A	P30304	CHEMBL3775	Phosphatase
Dual specificity phosphatase Cdc25B	CDC25B	P30305	CHEMBL4804	Phosphatase
Cyclin-dependent kinase 1	CDK1	P06493	CHEMBL308	Kinase
Cyclin-dependent kinase 2	CDK2	P24941	CHEMBL301	Kinase
Cyclin-dependent kinase 4	CDK4	P11802	CHEMBL331	Kinase
Cyclin-dependent kinase 5/CDK5 activator 1	CDK5R1 CDK5	Q15078 Q00535	CHEMBL1907600	Kinase
Complement factor D	CFD	P00746	CHEMBL2176771	Protease
Choline acetylase	CHAT	P28329	CHEMBL4039	Enzyme
Serine/threonine-protein kinase Chk1	CHEK1	O14757	CHEMBL4630	Kinase
Dynamin-1	DNM1	Q05193	CHEMBL4958	Enzyme
Epidermal growth factor receptor erbB1	EGFR	P00533	CHEMBL203	Kinase
GABA receptor alpha-1 subunit (by homology)	GABRA1	P14867	CHEMBL1962	Ligand-gated ion channel
GABA receptor alpha-5 subunit (by homology)	GABRA5	P31644	CHEMBL5112	Ligand-gated ion channel
Glucagon receptor	GCGR	P47871	CHEMBL1985	Family B G protein-coupled receptor
Glycogen synthase kinase-3 alpha	GSK3A	P49840	CHEMBL2850	Kinase
Glycogen synthase kinase-3 beta	GSK3B	P49841	CHEMBL262	Kinase
Beta-glucuronidase	GUSB	P08236	CHEMBL2728	Enzyme
Histone deacetylase 1	HDAC1	Q13547	CHEMBL325	Eraser
Histone deacetylase 2	HDAC2	Q92769	CHEMBL1937	Eraser
Histone deacetylase 3	HDAC3	O15379	CHEMBL1829	Eraser
Histone deacetylase 4	HDAC4	P56524	CHEMBL3524	Eraser
Histone deacetylase 6	HDAC6	Q9UBN7	CHEMBL1865	Eraser
Histone deacetylase 7	HDAC7	Q8WUI4	CHEMBL2716	Eraser
Histone deacetylase 8	HDAC8	Q9BY41	CHEMBL3192	Eraser
Histone deacetylase 9	HDAC9	Q9UKV0	CHEMBL4145	Eraser
Estradiol 17-beta-dehydrogenase 3	HSD17B3	P37058	CHEMBL4234	Enzyme
Heat shock protein HSP 90-alpha	HSP90AA1	P07900	CHEMBL3880	Other cytosolic protein
Serotonin 1a (5-HT1a) receptor	HTR1A	P08908	CHEMBL214	Family A G protein-coupled receptor
Serotonin 1b (5-HT1b) receptor	HTR1B	P28222	CHEMBL1898	Family A G protein-coupled receptor
Serotonin 1d (5-HT1d) receptor	HTR1D	P28221	CHEMBL1983	Family A G protein-coupled receptor
Serotonin 2a (5-HT2a) receptor	HTR2A	P28223	CHEMBL224	Family A G protein-coupled receptor
Interleukin-1 receptor-associated kinase 4	IRAK4	Q9NWZ3	CHEMBL3778	Kinase
Vascular endothelial growth factor receptor 2	KDR	P35968	CHEMBL279	Kinase
Tyrosine-protein kinase LCK	LCK	P06239	CHEMBL258	Kinase
Monoamine oxidase A	MAOA	P21397	CHEMBL1951	Oxidoreductase
Monoamine oxidase B	MAOB	P27338	CHEMBL2039	Oxidoreductase
Microtubule-associated protein tau	MAPT	P10636	CHEMBL1293224	Unclassified protein
Hepatocyte growth factor receptor	MET	P08581	CHEMBL3717	Kinase
Neprilysin (by homology)	MME	P08473	CHEMBL1944	Protease
Mannose-6-phosphate isomerase	MPI	P34949	CHEMBL2758	Isomerase
Thrombopoietin receptor	MPL	P40238	CHEMBL1864	Membrane receptor
Histone deacetylase 3/Nuclear receptor corepressor 2 (HDAC3/NCoR2)	NCOR2 HDAC3	Q9Y618 O15379	CHEMBL2111363	Eraser
NADPH oxidase 4	NOX4	Q9NPH5	CHEMBL1250375	Enzyme
Nuclear receptor subfamily 4 group A member 1	NR4A1	P22736	CHEMBL1293229	Nuclear receptor
Nerve growth factor receptor Trk-A	NTRK1	P04629	CHEMBL2815	Kinase
Purinergic receptor P2Y12	P2RY12	Q9H244	CHEMBL2001	Family A G protein-coupled receptor
Phosphodiesterase 4A	PDE4A	P27815	CHEMBL254	Phosphodiesterase
Phosphodiesterase 4B	PDE4B	Q07343	CHEMBL275	Phosphodiesterase
Phosphodiesterase 4C	PDE4C	Q08493	CHEMBL291	Phosphodiesterase
Phosphodiesterase 4D	PDE4D	Q08499	CHEMBL288	Phosphodiesterase
Phosphodiesterase 5A	PDE5A	O76074	CHEMBL1827	Phosphodiesterase
3-phosphoinositide dependent protein kinase-1	PDPK1	O15530	CHEMBL2534	Kinase
PI3-kinase p110-gamma subunit	PIK3CG	P48736	CHEMBL3267	Enzyme
Phospholipase A-2-activating protein	PLAA	Q9Y263	CHEMBL6114	Unclassified protein
Serine/threonine-protein kinase PLK1	PLK1	P53350	CHEMBL3024	Kinase
Tyrosine-protein kinase BRK	PTK6	Q13882	CHEMBL4601	Kinase
Protein-tyrosine phosphatase 1B	PTPN1	P18031	CHEMBL335	Phosphatase
Protein-tyrosine phosphatase 1C	PTPN6	P29350	CHEMBL3166	Phosphatase
Protein-tyrosine phosphatase LC-PTP	PTPN7	P35236	CHEMBL2219	Phosphatase
Receptor-type tyrosine-protein phosphatase alpha	PTPRA	P18433	CHEMBL3918	Phosphatase
Receptor-type tyrosine-protein phosphatase beta	PTPRB	P23467	CHEMBL2706	Phosphatase
Serine/threonine-protein kinase RAF	RAF1	P04049	CHEMBL1906	Kinase
Rap guanine nucleotide exchange factor 4	RAPGEF4	Q8WZA2	CHEMBL2029198	Unclassified protein
Rho-associated protein kinase 1	ROCK1	Q13464	CHEMBL3231	Kinase
Sphingosine kinase 1	SPHK1	Q9NYA1	CHEMBL4394	Enzyme
Sphingosine kinase 2	SPHK2	Q9NRA0	CHEMBL3023	Enzyme
Tyrosine-protein kinase SRC	SRC	P12931	CHEMBL267	Kinase
Signal transducer and activator of transcription 3	STAT3	P40763	CHEMBL4026	Transcription factor
Tyrosine-protein kinase SYK	SYK	P43405	CHEMBL2599	Kinase
Vanilloid receptor (by homology)	TRPV1	Q8NER1	CHEMBL4794	Voltage-gated ion channel
